# Supplementary material for: Deciphering functional groups of rumen microbiome and their underlying potentially causal relationships in shaping host traits
Source: Imeta. 2024 Jul 15;3(4):e225. doi: 10.1002/imt2.225 (PMC11316931; doi:10.1002/imt2.225)
Supplement: Supplementary file 2 — Table S1: Phenotypic information and rumen fermentation parameters of dairy cows. Table S2: Functional groups of ruminal metatranscriptomics (MTT), metaproteomics (MTP), and metabolomics (MTB). [file IMT2-3-e225-s001.xlsx]

## Sheet: S1
Table S1 Phenotipic information and rumen fermentation parameters of dairy cows.
Sample	C10211	C13196	C12205	C10214	C12268	C13117	C13018	C11118	C12004	C12146	C12236	C12037	C12172	C12027	C13169	C13170	C12276	C13093		Mean
Group	LFCR1	LFCR	LFCR	LFCR	LFCR	LFCR	LFCR	LFCR	LFCR	HFCR2	HFCR	HFCR	HFCR	HFCR	HFCR	HFCR	HFCR	HFCR	P	LFCR	HFCR
Feed conversion ratio (FCR)	1.0438	1.10244	1.1624	1.17111	1.18499	1.21039	1.25407	1.26909	1.29002	1.33576	1.34703	1.3473	1.37683	1.39015	1.43759	1.43952	1.5884	1.63347	5.283e-05	1.18759	1.4329
Dry matter intake, kg/d	23.983	23.962	28.2604	24.3929	32.2646	27.9661	23.5766	24.3613	26.705	25.1916	27.5668	22.4276	25.118	29.5531	24.8448	22.4381	26.0639	23.447	0.4437	26.1635	25.1834
Energy-corrected milk, kg/d	27.1583	29.0109	36.1481	30.5391	42.1811	38.9949	32.881	31.9422	34.9515	37.0471	36.1796	32.865	32.2349	47.8424	36.6835	31.7821	42.3653	35.8578	0.1906	33.7563	36.9842
Milk yield, kg/d	25.0333	26.4167	32.85	28.5667	38.2333	33.85	29.5667	30.9167	34.45	33.65	37.1333	30.2167	34.5833	41.0833	35.7167	32.3	41.4	38.3	0.0187	31.0981	36.0426
Milk protein, %	3.31	3.28	3.64	3.56	3.37	3.77	3.66	3.16	3.06	3.52	3.42	3.13	3.35	3.4	3.53	3.21	3.02	3.08	0.2358	3.42333	3.29556
Lactose, %	4.76	4.72	4.79	5.19	5.09	4.88	4.76	4.91	5.12	4.95	4.97	4.93	5.15	4.92	4.96	5.2	5.12	4.91	0.1794	4.91333	5.01222
Milk urea nitrogen, mg/dL	12.9	16.5	15.6	15.3	15.1	16.9	12.7	13.6	13.6	16.2	17.5	12.5	9	13.5	15.8	13.7	13.8	14.3	0.5086	14.6889	14.0333
Somatic cell counts, ´103/mL	77	54	73	66	25	20	193	14	20	22	28	87	32	12	18	17	10	20	0.1311	60.2222	27.3333
Rumen pH	6.63	6.53	5.75	6.43	5.98	6.29	6.34	6.24	6.35	6.43	6.46	6.43	6.32	6.51	6.44	6.69	6.22	6.11	0.2834	6.28222	6.40111
Volatile fatty acids, mg/mL
Total	86.0327	109.926	136.896	102.01	130.651	111.075	135.689	111.45	123.105	100.15	104.862	97.5372	95.2152	102.413	79.748	90.6332	140.486	107.931	0.09066	116.315	102.108
Acetate (A)	54.0888	72.301	81.7741	66.2085	81.1153	66.9538	88.8974	69.5176	78.9905	61.654	66.8171	57.7186	59.1384	69.3375	53.1508	58.9081	88.6877	63.6302	0.08658	73.3163	64.338
Propionate (P)	20.38	19.0818	32.2901	19.7243	27.6955	27.7967	22.3295	20.2161	23.7751	25.3257	21.4304	25.3562	19.866	19.7528	16.8641	16.3659	32.0838	24.9336	0.5858	23.6988	22.4421
Isobutyrate	0.76787	0.61127	0.62108	0.69723	0.67808	0.7397	0.7232	0.55748	0.69686	0.53377	0.84827	0.83466	0.60954	0.54178	0.6728	0.53641	0.84031	0.74454	0.8818	0.676974	0.684676
Butyrate	8.05791	11.2769	16.4348	9.40035	14.8651	10.2594	15.7279	15.1431	13.1981	10.052	12.0971	10.5803	10.2643	10.286	6.83558	8.91891	15.1312	11.6106	0.1244	12.707	10.6418
Isovalerate	1.30933	1.41063	1.17989	1.2652	1.43134	1.17548	1.88837	0.99577	1.33663	1.0921	1.99716	1.3458	1.05031	0.91385	1.17755	1.08493	1.73204	2.02801	0.7769	1.33252	1.38019
Valerate	1.42876	1.45554	2.06335	1.35799	1.93648	1.74162	2.14143	1.58151	1.78553	1.492	1.67164	1.70164	1.30977	1.5816	1.04715	1.21957	2.01053	2.43254	0.5129	1.72136	1.60738
A:P Ratio	2.65401	3.789	2.53248	3.3567	2.92883	2.40869	3.98116	3.43873	3.32241	2.43445	3.11786	2.27631	2.97687	3.51026	3.15171	3.59943	2.76426	2.55198	0.3647	3.15689	2.93146
Amminia nitrogen, mg/dL	5.65305	8.13778	9.01443	2.99952	7.64048	5.98338	9.5426	2.1501	4.65299	6.11951	12.9131	3.02493	4.30814	3.72734	3.45327	5.51148	5.66212	10.1216	0.9423	6.19715	6.09349
1 LFCR = Low feed conversion ratio; 2 HFCR = High feed conversion ratio

## Sheet: S2
Table S2 Functional groups of metatranscriptomics (MTT), metaproteomics (MTP), and metabolomics (MTB)
MTT	MTP	MTB		9 common elements in "MTT" and "MTP":	4 common elements in "MTT" and "MTB":	2 common elements in "MTP" and "MTB":
bacterium P201	Aeromonas veronii	Bacteroides cellulosilyticus		Clostridium sp. CAG	Bacteroides thetaiotaomicron	Selenomonas ruminantium
bacterium P3	Aliivibrio logei	Bacteroides fragilis		Faecalibacterium sp. CAG	Eubacterium rectale	Tolumonas auensis
Bacteroidales bacterium KA00344	Anaerolinaceae bacterium 46 22	Bacteroides intestinalis		Firmicutes bacterium CAG	Prevotella dentalis
Bacteroides sp. CAG	Bacteroides xylanisolvens	Bacteroides ovtus		Prevotella bryantii	Prevotella ruminicola
Bacteroides sp. HPS0048	Butyrivibrio sp. AE2015	Bacteroides thetaiotaomicron		Prevotella multisaccharivorax
Bacteroides thetaiotaomicron	Caldicoprobacter oshimai	Bacteroides uniformis		Prevotella sp. AGR2160
Butyrivibrio sp. AC2005	Clostridium sp. CAG	Bifidobacterium pseudolongum		Prevotella sp. CAG
Butyrivibrio sp. AE3004	Dialister sp. CAG	Bifidobacterium thermophilum		Prevotella stercorea
Carnobacterium gallinarum	Faecalibacterium sp. CAG	Blautia producta		Selenomonas bovis
Clostridiales bacterium NK3B98	Firmicutes bacterium CAG	Eubacterium rectale
Clostridium bolteae	Lachnospiraceae bacterium 7 1 58FAA	Faecalibacterium prausnitzii
Clostridium clostridioforme	Marvinbryantia formatexigens	Fibrobacter succinogenes
Clostridium pasteurianum	Mitsuokella sp. oral taxon 131	Olsenella uli
Clostridium sp. CAG	Oscillibacter valericigenes	Parabacteroides distasonis
Clostridium sp. W14A	Prevotella bryantii	Prevotella dentalis
Desulfovibrio piger	Prevotella buccalis	Prevotella fusca
Dysgonomonas gadei	Prevotella corporis	Prevotella oris
Erysipelotrichaceae bacterium NK3D112	Prevotella enoeca	Prevotella ruminicola
Eubacterium rectale	Prevotella micans	Roseburia hominis
Eubacterium sp. AB3007	Prevotella multisaccharivorax	Roseburia intestinalis
Eubacterium sp. CAG	Prevotella nigrescens	Ruminococcus torques
Faecalibacterium sp. CAG	Prevotella oryzae	Selenomonas ruminantium
Firmicutes bacterium CAG	Prevotella pleuritidis	Sutterella wadsworthensis
Glycine max	Prevotella shahii	Tolumonas auensis
Gossypium thurberi	Prevotella sp. AGR2160	Treponema succinifaciens
Johnsonella ignava	Prevotella sp. C561
Lachnospiraceae bacterium 28-4	Prevotella sp. CAG
Lachnospiraceae bacterium JC7	Prevotella sp. FD3004
Lachnospiraceae bacterium P6B14	Prevotella stercorea
Methanobrevibacter cuticularis	Psychromonas hadalis
Methanobrevibacter olleyae	Roseburia faecis
Methanobrevibacter ruminantium	Ruminobacter sp. RM87
Methanosphaera stadtmanae	Ruminococcus gauvreauii
Odoribacter sp. Marseille-P2698	Selenomonas bovis
Oribacterium sp. P6A1	Selenomonas ruminantium
Prevotella baroniae	Selenomonas sp. oral taxon 478
Prevotella bergensis	Succinimonas amylolytica
Prevotella brevis	Succinivibrionaceae bacterium WG-1
Prevotella bryantii	Tolumonas auensis
Prevotella dentalis
Prevotella melaninogenica
Prevotella multisaccharivorax
Prevotella paludivivens
Prevotella ruminicola
Prevotella sp. AGR2160
Prevotella sp. CAG
Prevotella sp. MA2016
Prevotella sp. P6B1
Prevotella stercorea
Pseudoflavonifractor capillosus
Rubrivivax gelatinosus
Ruminiclostridium sp. KB18
Ruminococcus flavefaciens
Ruminococcus sp. HUN007
Selenomonas bovis
Selenomonas sp. oral taxon 149
Tetrahymena thermophila
uncultured Clostridium sp.
uncultured Eubacterium sp.
